# Supplementary material for: Insights into the Evolution of the New World Diploid Cottons (Gossypium, Subgenus Houzingenia) Based on Genome Sequencing
Source: Genome Biol Evol. 2018 Nov 23;11(1):53–71. doi: 10.1093/gbe/evy256 (PMC6320677; doi:10.1093/gbe/evy256)
Supplement: Supplementary Data [file evy256_supp.zip]

Archive with 2 entries (2 files):
- GroverSupplementaryFigures.pdf
- GroverSupplementaryTables.pdf
